# Supplementary material for: Phase Behavior of Ion-Containing Polymers in Polar Solvents: Predictions from a Liquid-State Theory with Local Short-Range Interactions
Source: Polymers (Basel). 2022 Oct 19;14(20):4421. doi: 10.3390/polym14204421 (PMC9612006; doi:10.3390/polym14204421)
Supplement: Supplementary file 1 [file polymers-14-04421-s001.zip]

Archive with 20 entries (20 files):
- amu2_s.m
- APP_Run_exported.m
- b2_amu.m
- b2_lb.m
- b2_s_fp.m
- balance2_s.m
- calculation_c.m
- draw.m
- eq_b2.m
- eq_b2_all.m
- free_energy2.m
- free_energy2_noT.m
- INPUT.m
- OTHERepsilon_r.m
- p_final2_s.m
- p_final2_s_noT.m
- plot_salt_free.m
- README.txt
- Run.mlapp
- run1.m
