# Supplementary material for: Phase Behavior of Ion-Containing Polymers in Polar Solvents: Predictions from a Liquid-State Theory with Local Short-Range Interactions
Source: Polymers (Basel). 2022 Oct 19;14(20):4421. doi: 10.3390/polym14204421 (PMC9612006; doi:10.3390/polym14204421)
Supplement: Supplementary file 1 [file polymers-14-04421-s001.zip › b2_lb.m]

function length=b2_lb(T,sigma)
% Find Bjerrum length at given temperature
e = 1.602176634*1e-19;
Epsilon_0 = 8.854187817*1e-12;
k_B = 1.38064852*1e-23;
Epsilon_r = 80;

length = e.^2./(4.*pi.*Epsilon_0.*Epsilon_r.*k_B.*T)./(sigma.*1e-10);
end
