# Supplementary material for: Phase Behavior of Ion-Containing Polymers in Polar Solvents: Predictions from a Liquid-State Theory with Local Short-Range Interactions
Source: Polymers (Basel). 2022 Oct 19;14(20):4421. doi: 10.3390/polym14204421 (PMC9612006; doi:10.3390/polym14204421)
Supplement: Supplementary file 1 [file polymers-14-04421-s001.zip › eq_b2.m]

function D=eq_b2(A)
PEsolution = INPUT;
zp_c = abs(PEsolution.zp_c);
za2 = PEsolution.za2;
rhop1 = A(1);
rhop2 = A(2);
lb=PEsolution.lb;
mu_p1_b=b2_amu(rhop1,rhop1*zp_c/za2,'all',lb);
mu_p2_b=b2_amu(rhop2,rhop2*zp_c/za2,'all',lb);
D(1) = (mu_p1_b(1)-mu_p2_b(1))*za2+(mu_p1_b(2)-mu_p2_b(2))*zp_c;
D(2) = p_final2_s(rhop1,rhop1*zp_c/za2,0)-p_final2_s(rhop2,rhop2*zp_c/za2,0);
