# Supplementary material for: Phase Behavior of Ion-Containing Polymers in Polar Solvents: Predictions from a Liquid-State Theory with Local Short-Range Interactions
Source: Polymers (Basel). 2022 Oct 19;14(20):4421. doi: 10.3390/polym14204421 (PMC9612006; doi:10.3390/polym14204421)
Supplement: Supplementary file 1 [file polymers-14-04421-s001.zip › OTHERepsilon_r.m]

% Plot the epsilon_r of water versus temperatures. It just a plof function
% do not effect the main function

f = @(x) 87.740-0.40008*x+9.398e-4*x.^2-1.410e-6*x.^3;
T = 0:1:100;
plot(T,f(T))
