# Supplementary material for: Phase Behavior of Ion-Containing Polymers in Polar Solvents: Predictions from a Liquid-State Theory with Local Short-Range Interactions
Source: Polymers (Basel). 2022 Oct 19;14(20):4421. doi: 10.3390/polym14204421 (PMC9612006; doi:10.3390/polym14204421)
Supplement: Supplementary file 1 [file polymers-14-04421-s001.zip › README.txt]

Please run APP_Run_exported.m
If you want to know how to make this app, please run the Run.mlapp.
