# Supplementary material for: Phase Behavior of Ion-Containing Polymers in Polar Solvents: Predictions from a Liquid-State Theory with Local Short-Range Interactions
Source: Polymers (Basel). 2022 Oct 19;14(20):4421. doi: 10.3390/polym14204421 (PMC9612006; doi:10.3390/polym14204421)
Supplement: Supplementary file 1 [file polymers-14-04421-s001.zip › run1.m]

global  lamda_e N1 Np ep epM epA za2 zp_e
% If A is charged and B is neutral, then for AAABBB 5 chemical
% bondings exist, so N1=3-1=2. If the configuration is ABABAB, then N1=0.
% However, if B < A, then the minimum (n_A-n_B-1) is not 0.
% For example,  AAABB -> ABABA=0 and AAAB -> ABAA=1.

dbstop if error
for zp_e =[-1] %  valence for polymer charged part
    for za2 =[1] %  valence for counterion
        for Np=[1e2] % total length of the chain
            for lamda_e=linspace(0.00001,1,10) % charged fraction
                for N1=ceil(Np*lamda_e)-1 % number of the charged chemical bonding
                    for ep=[0.5 1] % epsilon_AC - strength of polymer charged-counterion interaction
                        for epM=linspace(0,1,10) % epsilon_B - strength of polymer neutral-neutral interaction
                            for epA = 0 % epsilon_A - strength of polymer charged-charged interaction
                                balance2_s(7,0,1); % balance2_s(lb_max,lb_min,deltalb)
                            end
                        end
                    end
                end
            end
        end
    end
end
% copy of the polt_salt_free.m function to draw as the order of parameters
